# Supplementary material for: Surgical Timing and Survival in Advanced High-Grade Serous Ovarian Cancer in the PARP Inhibitor Era
Source: Cancers (Basel). 2026 Jan 13;18(2):245. doi: 10.3390/cancers18020245 (PMC12839418; doi:10.3390/cancers18020245)
Supplement: Supplementary file 1 [file cancers-18-00245-s001.zip]

Archive with 1 entries (1 files):
- cancers-4084829-supplementary.pdf
